# Supplementary material for: Newborn Care Practices among Adolescent Mothers in Hoima District, Western Uganda
Source: PLoS One. 2016 Nov 17;11(11):e0166405. doi: 10.1371/journal.pone.0166405 (PMC5113955; doi:10.1371/journal.pone.0166405)
Supplement: S2 File — (XLSX) [file pone.0166405.s002.xlsx]

## Sheet: Sheet1
RECID	CLUSTER	ICODE	AMAGE	PARITY	RELIGION	MSTATUS	EDUC	AMTRIBE	AMTRIBE6	AMOCC	OCC5	AMHOME	AMHOME4	CHDAGE	CHDSEX	SGLECHD	CHDALIVE	DELIVERY	BWGHT	BSIZE	ANC	ANCPLACE	ANCNO	PLACE	MAMAKIT	DELIMODE	HOSTAY	HOSTAY5	VHT	VHTVISIT	VISITNO	VHTENC	VHTTKBF	VHTTKTC	VHTTKIMM	VHTTKNET	VHTTK5	VHTOTHS	IPNCTEMP	IPNCCBF	IPNCOBF	IPNCWGT	IPNCCORD	IPNCDS	CTAKER	CTEDUC	CTCHD	NOCTCHD	CTADVBF
3	62	7	16	1	2	1	1	3		1		1		4	1	1		1		3	1	1	1	2	2	1			1	1	3		2	2	2	2			2	1	1	2		1	1	1	1	2	1
3	71	11	16	1	1	1	1	1		1		1		5	2	1		1	1		1	1	4	1		1	1		1	1	3	1	1	1	1	1			2	1	1	2	1	1	1	1	1	2	1
1	23	1	19	2	1	1	2	1		2		1		1	2	1		1	1		1	1	1	1		1	1		1	1	3	1	1	1	1	1			2	1	1	2	1	2	1	1	1	2	1
1	22	1	16	1	4	1	1	1		1	PEASANT	1		1	1	1		1	1		1	1	1	1		1	2		1	2			2	2	2	2			2	1	1	2	1	2	1	1	1	2	1
5	50	2	19	2	2	1	1	3		1		1		3	2	1		1	1		1	1	1	2		1			1	1	1		1	1	1	1			1	1	1	1	1	1	1	1	1	1	1
4	24	7	19	1	1	1	1	5		1		3		1	2	1		1		2	1	1	4	2	1	1	1		1	1	3	1	1	1	1	1			1	1	1	1	2	1	2	2	1	2	1
3	16	1	16	1	1	1	1	3		1		1		1	1	1		1	2		1	1	1	1		1	2		2				2	2	2	2			2	1	1	1	1	2	1	1	1	2	1
5	4	1	19	1	1	1	2	1		1		1		5	2	1		1	1		1	1	1	1		1	1		1	1	1	1	1	2	2	1			2	2	2	2	2	2	1	1	1	2
2	37	6	19	1	1	1	1	1		2		3		4	2	1		1	2		1	1	1	1		1	1		1	1	1	1	2	2	1	1			1	1	1	1	1	1	1	1	1	2	1
4	69	11	15	1	2	1	2	1		1		1		4	1	1		1	2		1	1	4	2	2	1	1		1	1	3	1	1	1	1	1			2	2	1	2	1	1	1	1	1	2	1
4	6	5	19	2	1	1	1	1		1		1		2	1	1		1	1		1	1	1	1		1	1		1	2			2	2	2	2			1	1	1	1	1	1	1	1	1	2	1
4	34	1	16	1	2	1	1	1		1		3		1	2	1		2		2	1	1	4	1		1	1		1	2			2	2	2	2			2	2	2	2	2	2	1	1	1	2	1
1	33	6	17	1	1	1	1	1		1		1		3	1	2		1	1		1	1	1	1		1	1		2				2	2	2	2			1	1	1	1	1	1	1	1	1	2	1
3	60	7	15	1	2	1	1	3		1		1		2	1	1		1	1		1	1	4	1		1	1		1	2		2	2	2	2	2			1	1	1	1	1	1	1	1	1	2	1
5	41	14	19	2	2	1	1	3		1		3		1	2	1		1	1		1	1	1	1		2	2		1	2			2	2	2	2			1	2	2	2	2	2	1	1	1	2	2
5	34	1	19	1	1	1	2	1		1		1		2	1	1		1	1		1	1	1	1		1	1		1	2			2	2	2	2			2	2	2	2	2	2	1	1	1	2	1
1	45	10	17	1	1	1	1	1		1		1		5	1	1	1	2		1	1	1	1	1		1	1		1	1	3		1	2	1	1			2	1	1	2	1	1	1	1	1	2	1
1	43	14	18	2	2	1	1	3		2		1		5	2	1		1		2	1	1	4	2	2	1			1	2			2	2	2	2			2	1	1	2	1	2	1	1	1	2	1
3	62	1	19	1	1	1	1	1		1		3		3	2	1		1	1		1	1	4	1		1	1		1	2			2	2	2	2			2	2	2	2	2	2	1	1	1	2	1
4	18	1	17	1	1	1	1	4		1	PEASANT	1		1	1	1		1		2	1	1	1	2	1	1			1	2			2	2	2	2			2	1	1	2	1	2	1	1	1	2	1
2	56	7	18	2	2	1	2	1		1		3		3	2	1		1		2	1	1	1	1		1	1		1	1	3	1	1	1	1	1			1	1	1	1	1	1	2	1	1	1	1
2	21	1	17	1	1	1	1	1		1	PEASANT	1		2	1	1		1		1	1	1	1	1		1	1		1	1	1		1	1	1	1			1	1	1	2	1	1	1	1	1	2	1
1	57	7	19	1	2	1	1	3		1		1		3	1	1		1	2		1	1	1	1		1	1		1	1	1	1	2	1	1	1			2	1	2	2	2	1	1	1	1	2	1
4	73	11	16	1	2	1	1	1		1		1		2	2	1		1	2		1	1	4	1		1	1		1	1	3	1	1	1	1	1			2	1	1	2	1	1	1	1	1	2	1
2	4	1	18	1	4	1	1	1		1	PEASANT	3		3	1	1		1	1		1	1	1	1		1	1		1	2			2	2	2	2			2	2	2	2	2	2	1	1	1	2
3	39	7	16	1	1	1	2	1		2		1		1	2	1		1	2		1	1	1	1		1	1		1	1	1	1	2	1	2	2			1	1	1	1	1	1	1	1	1	2	1
5	33	6	19	1	1	1	2	1		2		1		5	1	1		1	2		1	1	4	1		1	1		1	2			2	2	2	2			1	1	1	1	1	1	1	1	1	2	1
4	80	9	19	1	4	1	2	1		1		1		4	2	1		1	2		1	1	1	1		1	2		1	1	3	1	1	1	1	1			2	1	1	2	1	2	1	2	1	2	1
5	53	2	18	1	2	1	1	3		1		1		6	2	1		1	1		1	1	1	1		1	2		1	2			2	2	2	2			2	2	2	2	2	2	1	2	2		1
5	19	1	19	1	3	1	2	1		1		3		1	1	1		1	1		1	1	1	1		1	2		1	2			2	2	2	2			2	1	1	2	1	2	1	1	1	2	1
4	24	5	18	1	2	1	2	1		1		1		6	2	1		1	1		1	1	1	1		1	1		1	1	3		2	2	2	2			1	1	1	1	1	1	1	1	1	2	1
3	26	5	17	1	2	1	2	1		2		1		5	2	1		1	1		1	1	1	1		1	1		1	1	1	1	2	2	1	1			2	1	1	1	1	1	1	1	1	2	1
0	12	1	18	1	2	1	2	1		1		1		2	1	1		1	2		1	1	1	2	2	1			1	2			2	2	2	2			2	1	2	2	1	2	1	1	1	2	1
5	6	5	19	1	2	1	2	1		1		1		5	2		1	1	1		1	1	4	1		1	1		1	2			2	2	2	2			1	1	1	2	1	1	1	1	1	2	1
4	61	7	17	1	2	1	1	1		1		1		2	1	1		1	1		1	1	4	1		1	1		1	2			2	2	2	2			1	1	1	1	1	1	1	1	1		1
2	35	2	19	1	1	1	2	1		2		1		4	1	1		1	2		1	1	1	1		1	2		1	2			2	2	2	2			1	1	1	1	1	1	1	1	1	2	1
2	23	1	18	1	2	1	1	1		1	PEASANT	1		4	1	1		1	1		1	1	1	1		1	1		1	1	1		1	1	1	1			2	1	1	2	1	2	1	1	1	2	1
2	42	14	17	2	2	1	1	1		1		3		4	2	1		1	1		1	1	1	2	2	1			1	1	1	1	2	1	2	2			1	1	1	2	1	2	2	1	1	2	1
1	17	1	17	1	2	1	2	1		1		1		1	1	1		2	1		1	1	4	1		1	1		1	1	1	1	1	1	1	1			2	2	1	1	1	1	1	1	1	2	2
2	12	1	18	1	1	1	1	4		1		1		1	2	1		1	1		1	1	1	1		1	1		1	1	1	1	1	1	1	1			1	1	1	1	1	1	1	1	1	2	1
4	77	9	19	1	1	1	2	1		1		1		6	1	1		1	2		1	1	1	1		1	1		1	1	3	1	1	1	1	1			2	1	1	2	1	2	1	1	1	2	1
3	35	4	18	1	2	1	2	1		2		1		6	1	1		1	2		1	1	4	1		1	1		1	2			2	2	2	2			1	1	1	1	1	1	1	1	1	2	1
4	82	10	18	1	2	1	2	1		1		1		6	2	1		1	2		1	1	1	1		1	1		1	1	3	1	1	1	1	1			2	1	1	2	1	1	1	2	2		1
2	19	1	18	1	1	1	1	3		1	PEASANT	1		3	2	1		1		1	1	1	1	1		1	1		1	1	1	1	1	1	1	1			2	1	1	2	1	2	1	1	1	2	1
3	19	1	16	1	1	1	1	3		1		3		2	1	1		1		2	1	1	1	2	2	1	1		1	2			2	2	2	2			2	1	1	2	2	2	1	1	1	2	1
3	43	14	18	1	4	1	2	1		2		1		2	1	2	2	1		2	1	1	1	2	1	1			1	2			2	2	2	2			1	1	1	1	1	2	1	1	1	2	1
4	80	9	17	1	4	1	1	1		1		1		2	2	1		1	1		1	1	1	1		1	1		1	1	3	1	1	1	1	2			2	1	1	2	1	2	1	1	1	2	1
1	42	14	17	1	1	1	1	1		2		1		5	1	2	1	1	2		1	1	1	1		1	1		1	2			2	2	2	2			1	1	1	1	1	2	1	1	1	2	1
3	3	1	17	1	2	1	1	1		1		3		5	1	1		1	1		1	1	1	1		1	1		1	2			2	2	2	2			2	2	2	2	2	2	1	1	2	2	1
2	51	2	18	2	2	1	1	3		1		3		1	2	1		1	1		2			2	2	1			1	1	1		1	1	1	1			2	2	2	2	2	2	2	1			1
3	33	6	18	1	2	1	2	1		1		1		2	1	2		1	1		1	1	4	1		1	1		2	2			2	2	2	2			1	1	1	1	1	1	1	2	1	1	1
1	32	5	16	1	2	1	1	1		1		1		3	1	1		1	2		1	1	1	1		1	1		1	2			2	2	2	2			1	1	1	1	1	1	1	1	1	2	1
3	25	5	19	1	1	1	1			1	PEASANT	1		4	1	1		1	1		1	1	4	1		1	1		1	1	1	1	2	2	1	1			1	1	1	1	1	1	1	1	1	1	1
1	78	7	18	1	1	1	1	2		1		3		2	2	1		1	1		1	1	4	1	2	1	1		1	2			2	2	2	2			2	2	2	2	2	2	2	1	1	1	1
2	71	11	16	1	1	1	1	1		1		1		2	2	1		1	1		1	1	4	1		1	1		1	1	3	1	1	1	1	1			2	1	1	2	1	1	1	1	1	2	1
3	74	11	18	1	1	1	1	1		1		1		6	1	1		1	1		1	1	4	1		1	1		1	1	3	1	1	1	1	1			2	1	1	2	1	1	1	1	1	2	1
4	18	1	17	1	1	1	1	1		1		1		2	1	1	1	2	1		1	1	1	1		1	2		1	2			2	2	2	2			2	1	1	2	1	2	1	1	1	2	1
3	4	1	19	1	1	1	1	1		1		3		5	2	1		2	2		1	1	4	1		1	1		2				2	2	2	2			2	2	2	2	2	2	1	1	1	2	2
4	78	9	19	2	4	1	1	1		2		1		1	2	1		1	1		1	1	4	1		1	1		1	1	3	1	1	1	1	2			2	1	1	2	1	2	1	2	1	1	1
3	71	11	16	1	1	1	1	1		1		1		3	1	2	2	1	1		1	1	4	1		1	1		1	1	3		1	1	1	1			2	1	1	2	1	1	1	1	1		1
5	47	14	18	1	2	1	1	1		2		1		6	1	1		1	1		1	1	1	1		1	1		1	1	3		2	2	2	2			2	1	1	2	1	2	1	1	1	2	1
1	47	14	19	1	2	1	1	1		2		1		6	1	2	1	1	2		1	1	1	1		1	1		1	2			2	2	2	2			1	1	1		1	1	1	1	1	2	1
5	58	7	18	1	1	1	1	2		1		3		6	2	1		1		3	1	1	1	2	2	1			1	2			2	2	2	2			1	1	1	2	2	1	2	1			1
1	35	1	18	1	2	1	1	1		2		1		6	1	1		1	2		1	1	1	1		1	1		1	1	1		1	2	1	1			1	1	1	1	1	1	1	1	1	2	1
3	42	14	19	2	1	1	2	1		2		1		3	2	1		1	1		1	1	4	1		1	1		1	1	3	1	1	1	1	1			1	1	1	1	1	1	1	2	2		1
5	75	11	19	1	1	1	1	1		1		1		5	2	1		1	1		1	1	4	1		1	1		1	1	3	1	1	1	1	1			2	1	1	2	1	1	1	1	1	2	1
3	13	1	19	2	1	1	1	1		1	PEASANT	1		3	1	1		1	1		1	1	1	2	1	1			1	1	3	1	1	1	1	1			1	1	1	2	1	1	1	1	1	2	1
4	72	11	18	1	1	1	1	2		1		1		3	2	1		1	1		1	1	4	1		1	1		1	1	3	1	1	1	1	1			2	1	1	2	1	1	1	1	1	2	1
5	63	8	17	2	1	1	1	1		1		1		6	2	1		1	1		1	1	1	1		1	1		1	2			2	2	2	2			2	1	2	2	1	2	1	1	1	2	1
3	45	10	18	1	1	1	1	1		1		1		4	2	1		1	2		1	1	4	1		1	1		1	1	3	1	1	2	1	1			2	1	1	2	1	1	1	1	1	2	1
1	15	5	19	1	3	1	2	1		1		1		4	1	1		1	1		1	1	4	1		1	1		1	2			2	2	2	2			2	1	2	1	1	1	1	1	1	2	1
5	61	7	18	2	2	1	1	3		1	PEASANT	4	AUNT'S HOME	4	2	1		1	1		1	1	4	1		1	1		1	2			2	2	2	2			1	1	1	1	1	1	1	1	1		1
3	36	6	18	1	1	1	1	1		2		4	AUNT'S HOME	1	2	1		1	2		1	1	4	2	2	1			1	2			2	2	2	2			2	1	1	2	1	1	1	1	1	2	1
3	67	8	16	1	2	1	1	1		1		1		4	2	1		1	1		1	1	4	1		1	1		1	2			2	2	2	2			2	2	2	2	2	2	1	1		2	2
5	13	1	18	2	1	1	1	1		1	PEASANT	3		3	2	1		1	2		1	1	4	2	2	1			1	2			2	2	2	2			1	1	1	2	1	2	1	1	1	2	1
4	47	14	16	1	2	1	2	1		2		1		3	2	1		1	1		1	1	4	1		1	1		1	2			2	2	2	2			1	1		2	1	2	1	1	1	2	1
4	70	11	16	1	1	1	1	1		1		1		2	2	1	1	1	1		1	1	4	1		1	1		1	1	3	1	1	1	1	1			2	1	1	2	1	1	1	1	1	2	1
5	74	11	16	1	2	1	1	1		1		1		2	1	1		1	1		1	1	4	1		1	1		1	1	3	1	1	1	1	1			2	1	1	2	1	1	1	1	1	1	1
3	30	1	16	1	2	1	1	1		1	PEASANT	1		1	1	1		1	1		1	1	4	1		1	1		1	1	3		1	1	1	1			2	1	1	2	1	2	1	1	1	1	1
2	33	6	18	2	1	1	1	1		2		4		3	2	2		1	1		1	2	1	1		1	1		1	1	1	1	1	1	2	2			2	2	1	1	1	1	1	1	1	2	1
5	9	5	18	1	1	1	1	1		1		1		6	2	1		2		3	1	1	4	2	2	1			1	2			2	2	2	2			2	1	1	2	1	1	1	1	1	2	1
3	77	9	18	1	1	1	2	1		1		1		3	2	1		1	2		1	1	4	1		1	2		1	1	1	1	1	1	1	1			2	1	1	2	1	2	1	1	1	2	1
2	31	1	16	1	2	1	1	4		1		1		2	1	1		1		2	1	1	1	2	2	1			1	2			2	2	2	2			2	1	1	2	1	2	1	1	1	2	1
5	68	9	18	1	2	1	1	1		1		3		3	2	1		1	2		1	1	1	1		1	1		1	1	3	1	1	1	1	1			2	1	1	2	1	1	1	2	1	2	1
4	63	8	18	2	2	1	1	1		1		3		4	2	1		1	2		1	1	4	1		1	2		1	2			2	2	2	2			2	1	1	2	1	2	1	1	1	2	1
2	18	9	19	2	4	1	1	1		1		1		4	1	1		1	2		1	1	4	1		1	1		1	1	3	1	1	1	1	1			2	1	1	2	1	2	1	1	1	2	1
4	27	5	19	1	1	1	1	1		1		1		3	2	1		1	1		1	1	1	2	2	1			1	1	3	1	2	2	1	1			2	1	1	2	1	1	1	2	1	2	1
5	29	5	17	1	1	1	2	1		2		1		4	1	1		1	1		1	1	4	1		1	1		1	1	1	1	2	2	1	1			2	1	1	1	1	1	1	1	1	2	1
5	17	1	16	1	1	1	2	1		1		1		1	1	1		1		2	1	1	1	2	2	1	1		1	1	1	2	2	2	2	2			2	2	2	2	2	2	1	1	1	2	1
3	57	7	18	1	1	1	1	2		1		1		6	1	1		1	1		1	1	1	1		1	2		1	1	1	1	1	2	1	2			1	1	1	1	1	2	1	1	1	2	1
2	52	2	19	2	5	1	1	4		1		1		3	2	1		1	1		1	1	1	2	2	1			1	2			2	2	2	2			2	2	2	2	2	2	1	1	2
5	3	1	19	2	2	1	1	3		1		3		1	1	1		1	1		1	1	1	1		1	1		1	2			2	2	2	2			2	2	2	2	2	2	1	1	1	2	1
1	24	1	17	1	2	1	1	3		1	PEASANT	3		4	2	1		1	1		1	1	4	1		1	1		1	2			2	2	2	2			2	2	2	2	2	2	1	1	1	2	2
4	74	11	19	2	1	1	1	1		1		1		5	1	1		1	1		1	1	1	1		1	1		1	1	1		1	1	1	1			2	1	1	2	1	1	1	1	1		1
4	75	10	18	1	1	1	1	1		1		1		6	2	1		1	2		1	1	4	1		1	1		1	1	3	1	1	2	1	1			2	1	1	2	1	1	1	1	1	2	1
4	21	1	18	1	1	1	1	1		1		1		5	1	1		2		2	1	1	1	2	1	1			1	2			2	2	2	2			2	1	1	2	2	2	1	1	1	2	1
5	22	1	17	1	1	1	1	1		1		1		2	2	1		2	1		1	1	4	1		1	1		1	2			2	2	2	2			2	1	1	1	1	1	1	1	1	2	1
3	38	6	16	1	2	1	1	1		2		1		2	1	1		1	1		1	1	4	1		1	1		1	2			2	2	2	2			1	1	1	1	1	1	1	1	1	2	1
1	39	2	16	1	2	1	1	3		1		3		6	1	1		1	1		1	1	1	1		1	1		1	1	3		2	2	2	2			2	2	2	2	2	2	2	1
4	33	6	19	1	5	1	2	2		2		4		6	2	1		2	2		1	2	1	1		1	1		1	2			2	2	2	2			1	1	1	1	1	2	1	2	1	1	1
5	80	9	19	1	1	1	1	1		2		1		6	1	1		1	2		1	1	4	1		1	1		1	2			2	2	2	2			2	1		2	1	2	1	2	1	2	1
2	15		18	1	2	1	1	1		1		1		4	2	1		2	2		1	1	1	1		1	1		1	2			2	2	2	2			2	1	1	1	1	1	1	1	1	2	1
2	81	8	16	1	2	1	1	1		1		1		2	2	1		1	1		1	1	1	1		1	1		1	1	1		1	1	2	2			2	1	1	2	1	2	1	1	1	2	1
5	61	11	18	1	2	1	1	1		1		1		4	2	1	1	1	1		1	1	4	1		1	1		1	1	3	1	1	1	1	1			2	1	1	2	1	1	1	1	1	2	1
1	31	1	16	1	2	1	1	3		1		1		2	1	1		1		2	1	1	1	2	2	1	1		1	2			2	2	2	2			2	2	2	2	2	2	1	1	1	2	1
3	70	11	16	1	2	1	1	1		1		1		2	2	1		1	1		1	1	4	1		1	1		1	1	3	1	1	1	1	1			2	1	1	2	1	1	1	1	1	2	1
5	37	6	18	1	2	1	1	4		2		3		6	1	1		1	1		1	1	1	2	2	1	1		1	2			2	2	2	2			1	1	1	2	1	2	1	1	1	2	1
5	49	2	19	1	1	1	2	1		1		1		6	2	1		1	1		1	1	4	1		1	1		1	1	1	2	2	2	2	2			2	2	2	2	2	2	1	1	1	2	1
2	61	7	18	1	2	1	1	4		2		1		2	1	1		1	1		1	1	4	1		2	2		1	2			2	2	2	2			1	1	1	1	1	1	1	1		1	1
1	29	5	16	1	1	1	1	3		1		1		2	2			2	2		1	1	1	1		1	1		1	2			2	2	2	2			2	1	1	1	1	2	1	1	1	2	1
3	72	11	16	1	4	1	1	1		1		1		4	1	1		1	1		1	1	4	1		1	1		1	1	1	1	1	1	1	1			2	1	1	2	1	1	1	1	1	2	1
1	4	1	19	1	2	1	1	1		1		1		4	2	1		1	1		1	1	4	1		1	1		1	2			2	2	2	2			2	2	2	2	2	2	1	1	1	2	1
3	44	14	17	1	2	1	1	1		2		1		6	2	2	2	1	1		1	1	1	1		1	1		1	2			2	2	2	2			2	1	1	2	1	2	1	1	2	2	1
2	45	10	19	2	1	1	1	1		1		3		6	1	2		1	2		1	1	4	2	1	1			1	1	3	1	1	2	1	1			2	1	1	2	1	1	2	2			1
4	16	1	17	1	2	1	2	1		1		1		6	1	1		1	1		1	2	1	1		1	1		2				2	2	2	2			2	2	2	2	2	2	1	1	1	2	1
4	71	11	19	1	1	1	1	1		1		1		1	2	1		1	1		1	1	4	1		1	1		1	1	3	1	1	1	1	1			2	1	1	2	1	1	1	1	1	2	1
1	12	1	19	1	1	1	2	1		1		1		4	1	1		1	1		1	1	4	1		1	2		1	1	3	1	1	1	1	2			1	1	1	1	1	1	1	1	1	2	1
1	7	5	16	1	2	1	1	3		1		1		3	2	1		1	2	3	1	1	1	1		1	1		1	1	1		2	1	1	2			1	1	2	1	2	2	1	1	1	1	1
2	36	6	16	1	1	1	1	1		1		4	GRANDMOTHER	4	1	1		1	2		1	1	4	1		2	2		2				2	2	2	2			1	1	1	1	1	1	1	1			1
3	52	2	15	2	5	1	1	3		1		1		4	2	2	1	1	2		1	1	1	1		2	2		1	1	1	1	1	1	1	1			1	1	1	1	1	1	1	1	1	2	1
2	32	4	16	1	2	1	1	1		2		1		6	1	1		1	2		1	1	1	1		1	1		1	2			2	2	2	2			1	1	1	1	1	1	1	1	1	2	1
1	76	9	19	1	2	1	2	1		1		1		6	2	2	2	1	2		1	1	4	1		1	2		1	1	3	1	1	1	1	1			2	1	1	2	1	1	2	2	1	2	2
1	60	7	19	1	2	1	2	3		1		1		6	2	2		1	2		1	1	1	1		1	1		1	1	1	1	1	2	1	1			2	1	2	2	1	2	1	1
2	17	1	19	1	3	1	1	1		1	PEASANT			6	1	1		1	1		1	1	1	1		1	1		1	1	1	1	1	1	1	1			1	1	1	2	1	1	1	2	1	2	1
1	67	8	18	1	1	1	1	1		1		3		6	2	2	2	1	1		1	2	4	1		1	1		2	2			2	2	2	2			2	2	1	1	1	2	1	1	1	2	1
5	44	14	18	1	1	1	1	1		1		3		6	2	1		2	2		1	1	1	1		1	2	3 WEEKS	1	2			2	2	2	2			2	1	2	1	1	1	1	1	1	2	1
4	59	1	19	1	2	1	1	3		1		3		1	2	1		1	1		1	1	4	1		1	1		1	1	1	1	2	1	1	2			2	2	2	2	2	2	1	1	2		2
5	43	14	18	1	5	1	2	1		2		1		3	1	1		1	2		1	1	1	1		1	1		1	2			2	2	2	2			1	1	1	1	1	2	1	1	1	2	1
5	56	7	19	1	2	1	1	1		1		3		1	2	1	1	1	1		1	1	4	1		1	1		1	1	3	1	2	2	2	1				1	1	1	1	1	2	1	1	2	1
5	28	1	17	1	1	1	1	1		1	PEASANT	1		1	2	1		1	2		1	1	1	1		1	1		1	1	3	1	1	1	1	1			2	1	1	1	1	2	1	1	1	2	1
2	73	11	19	1	1	1	2	1		1		1		5	1	1		1	1		1	1	4	1		1	1		1	1	3		1	1	1	1			2	1	1	2	1	1	1	1	1	2	2
4	37	6	17	1	1	1	1	5		1		1		4	1	1		1	2		1	1	1	1		1	1		1	1	1	1	2	2	2	1			1	1	1	1	1	1	1	1	1	2	1
4	36	6	19	1	1	1	1	1		2		1		2	2	1		2	2		1	1	1	2	2	1			1	1	1	1	2	1	1	2			1	1	1	2	1	1	1	1	1	2	1
5	46	14	17	1	1	1	1	3		2		3		5	1	2	2	1	1		1	1	1	1		1	1		1	1	1	1	1	1	2	2			1	1	1		1		1	2	1	2	1
5	51	2	19	2	1	1	1	3		1		3		6	2	1		1	1		2			2	2	1			1	2			2	2	2	2			2	2	2	2	2	2	2	1
1	28	5	18	1	4	1	1	1		1		1		2	2	1		1	1		1	1	4	1		1	1		1	1	1		2	2	1	1			2	1	1	1	1	1	1	1	1	2	1
5	71	11	19	2	1	1	1	1		1		1		4	2	1		1	1		1	1	4	1		1	1		1	1	3	1	1	1	1	1			2	1	1	2	1	1	1	1	1		1
3	69	11	16	1	2	1	1	1		1		1		4	1	1		1	1		1	1	4	1		1	1		1	1	3	1	1	1	1	1			2	1	1	2	1	1	1	1	1	2	1
4	25	5	19	2	2	1	2	1		2		1		4	1	1		1	1		1	1	4	1		1	1		1	1	1		2	2	1	2			1	1	1	1	1	1	1	1	1	2	1
3	46	14	17	1	1	1	1	1		2		1		6	2	2	1	1	2		1	1	4	2	1	1			1	1	1	1	1	1	1	2			1	1	1	1	1	2	2	1	1	2	1
5	59	7	18	1	2	1	1	3		1		1		6	2	1		1	1		1	1	1	2	1	1			1	1	1	1	1	1	1	1			1	1	1	1	1	1	1	1	1	2
5	12	1	16	1	2	1	1	1		1		1		4	1	1		1	1		1	1	1	1		1	1		1	1	1	1	2	2	1	1			2	1	1	1	1	2	1	1	1	1	1
2	27	5	18	1	2	1	2	1		1		1		5	1	1		2	1		1	1	4	1		1	1		1	1	3	1	2	2	1	1			1	1	1	1	1	1	1	2	1	2	1
1	74	11	17	1	1	1	1	1		1		1		3	1	1		1	1		1	1	4	1		1	1		1	1	3	1	1	1	1	1			2	1	1	2	1	1	1	1	1		1
3	7	5	16	1	2	1	1	3		1		1		2	2	1		1	2		1	1	1	1		1	1		1	2			2	2	2	2			1	1	1	2	1	2	1	1	1	2	1
3	68	9	16	1	1	1	1	1		1		1		2	2	1		1	2		1	1	4	1		1	1		1	1	3	1	1	1	2	1			1	1	1	1	1	1	1	2	1	2	1
5	72	11	17	1	1	1	1	1		1		1		5	1	1		1	1		1	1	4	1		1	1		1	1	3	1	1	1	1	1			2	1	1	2	1	1	1	1	1	2	1
2	47	14	19	1	2	1	2	1		2		1		6	1	1		1	1		1	1	1	1		1	1		1	2			2	2	2	2			2	1	2		1	2	1	1	1	2	1
2	69	11	17	1	1	1	1	1		1		1		3	2	1		1	1		1	1	4	1		1	1		1	1	1	1	1	1	1	1			2	1	2	2	1	1	1	1	1	2	1
3	34	6	17	1	2	1	2	1		2		1		2	1	1		1	2		1	1	4	1		1	1		1	2			2	2	2	2			1	1	1	1	1	1	1	1	1	2	1
4	38	6	19	1	2	1	1	4		2		1		4	1	1		1	2		1	1	1	2	2	1			1	2			2	2	2	2			1	1	1	2	1	2	1	1	1	2	1
4	32	2	18	1	2	1	2	1		2		1		4	2	1		1	2	1	1	1	1	1		1	1		1	1	1	1	2	2	2	1			1	1	1	1	1	1	1	1	1	2	1
1	48	2	16	1	2	1	1	3		1		3		6	1	1		1	1	2	1	1	1	1		1	1		1	2	3		2	2	2	2			2	2	2	2	2	2	2	1	2
5	67	8	19	1	2	1	1	1		1		1		1	1	2	1	1		2	1	1	1	2	2	1			1	1	1	1	1	2	2	2			2	2	2	2	1	2	1	1	1	2	2
3	37	6	19	1	1	1	2	1		2		1		6	1	1		1	2		1	1	1	1		1	1		1	2			2	2	2	2			1	1	1	1	1	1	1	1	1	2	1
1	34	10	18	1	1	1	1	1		1		1		6	1	1		1	2			1	4	2	1	1	1		1	1	3	1	1	2	1	2			2	2	2	2	1	2	1	1	1	2	1
2	50	2	19	1	5	1	1	3		1		3		6	2	1		1	1		1	1	1	1		1	1		1	1	3	1	1	1	1	1			2	2	2	2	2	2	1	1	1	2	1
5	38	6	16	1	4	1	1	1		2		1		5	2	1		1	2		1	1	1	1		1	1		1	2			2	2	2	2			1	1	1	1	1	1	1	1	1	2	1
2	5	10	19	2	2	1	1	1		1	PEASANT	1		6	2			1	2		1	1	4	1		1	1		1	1	3	1	1	2	1	1			2	1	1	2	1	1	1	1	1	2	1
2	1	10	18	1	1	1	2	1		1		1		1	2	2		1	2		1	1	1	1		1	1		1	1	3	1	1	2	1	1			2	1	1	2	1	1	1	1	1	2	1
3	73	11	17	1	1	1	1	1		1		1		5	1	1		1	1		1	1	4	1		1	1		1	1	3		1	1	1	1			2	1	1	2	1	1	1	1	1	2	1
2	72	11	19	1	2	1	1	4		1		1		5	1	1		1	1		1	1	1	1		1	2		1	1	3	1	1	1	1	1			2	1	1	2	1	1	1	1	1	2	1
2	38	6	17	1	2	1	2	4		2		3		5	2	1		1	2		1	1	1	2	2	1			1	2			2	2	2	2			1	1	1	2	1	2	1	1	1	2	1
5	78	9	16	1	4	1	1	1		1		1		2	1	1		1	1		1	1	1	1		1	2		1	2			2	2	2	2			2	1	1	2	1	2	1	1	1	2	1
3	47	14	18	1	2	1	1	1		2		1		4	1	2	2	1	1		1	1	4	1		1	1		1	2			2	2	2	2			1	1	1	2	1	2	1	2	1	2	1
2	70	11	18	1	1	1	1	1		1		1		3	1	1		1	1		1	1	4	1		1	1		1	1	3	1	1	1	1	1			2	1	1	2	1	1	1	1	1	2	1
1	46	14	19	1	5	1	1	1		2		1		2	2	1		1	1		1	1	4	1		1	1		1	2			2	2	2	2			1	1	1	1	1	1	1	1	1	2	1
5	42	14	17	1	1	1	1	1		2		1		6	1	1		1	1		1	1	4	2	1	1	1		1	2			2	2	2	2			1	1	1	1	2	1	1	2	1	2	1
4	60	7	17	1	1	1	1	3		1		1		3	1	1		1		2	1	1	1	1		1	1		1	2		2	2	2	2	2			1	1	1	2	1	1	1	1	1		1
4	58	7	18	1	2	1	1	2		1		3		2	2	1		1	1		1	1	4	2	1	1			1	2			2	2	2	2			2	1	1	2	2	2	1	1	1	2	2
5	30	1	19	1	1	1	1	1		1	PEASANT	1		2	1	1		1	2		1	1	1	1		1	1		1	2			2	2	2	2			1	1	2	2	2	2	1	1	1	2	1
5	65	8	18	1	2	1	1	1		1		1		2	2	1		1	2		1	1	4	2	1	1	1		1	2			2	2	2	2			2	1	2	2	2	2	1	1	1	2	1
5	8	5	17	1	3	1	1	1		1		1		4	2	1		2	2		1	1	1	1		1	2		1	1	1		2	2	1	1			1	2	1	1	1	2	1	1	1	2	1
3	75	10	19	2	2	1	1	1		1		1		4	1	2		1	2		1	1	1	1		1	1		1	1	3	1	1	2	1	1			2	1	1	2	1	1	1	1	1	2	1
4	65	8	17	1	4	1	1	1		1		1		4	1	1		1	1		1	1	1	1		1	2		1	2			2	2	2	2			2	1	1	2	1	2	1	1	1	2	1
5	32	1	16	1	1	1	1	1		1		1		3	1	1		1	2		1	1	4	1		1	1		1	1	1		2	2	1	1			1	1	1	1	1	1	1	2	1	2	1
2	39	9	16	1	2	1	1	1		2		1		3	1	1		1	2		1	1	1	2	2	1			1	2			2	2	2	2			1	1	1	2	1	2	1	1	1	2	1
5	16	1	17	1	2	1	1	1		1		1		6	1	1		1	1		1	1	4	1		1	1		1	2			2	2	2	2			1	1	1	2	1	2	1	1	1	2	1
4	68	9	19	1	1	1	2	1		1		3		3	2	1		1	1		1	1	1	1		1	1		1	1	3	1	1	1	1	1			1	1	1	1	1	1	1	2	1	2	1
1	16	1	17	1	1	1	1	1		1	PEASANT	1		6	2	1		1	1		1	1	4	1		1	2		1	1	1	1	1	1	1	1			1	1	1	1	1	1	1	1	1	2	1
2	70	11	15	1	1	1	1	1		1		1		1	2	1		1	1		1	1	4	1		1	1		1	1	3	1	1	1	1	1			2	1	1	2	1	1	1	1	1	2	1
2	53	2	19	2	2	1	1	6	MADI	2		1		1	2	1		1	1		1	1	4	1		2	2		1	2			2	2	2	2			2	2	2	2	2	2	1	1	1	2	1
5	21	1	16	1	2	1	1	4		1		1		1	1	1		1	1		1	1	1	1		1	2		1	1	3	1	1	1	1	1			2	1	1	2	1	2	1	1	1	2	1
2	74	11	19	1	1	2	1	1		1		3		1	1	1		1	1		1	1	4	1	2	1	1		1	1	3	1	1	1	1	1			2	1	1	2	1	1	1	1	1	2	1
2	82	10	19	1	2	2	2	1		2		3		6	2	2	2	1	2		1	1	4	2	2	1			1	1	3	1	1	2	1	1			2	1	1	2	1	1	1	2	1	1	1
3	41	14	19	2	1	2	1	1		1		3		6	2	1		2	1		1	1	4	1		1	1		1	2			2	2	2	2			1		1		1	1	1	1	1	2	1
5	57	7	18	1	1	2	1	3		1		3		3	1	1		1	1	3	1	1	1	1		1	1		1	1	1	1	1	1	1	2			1	1	1	1	1	1	1	1	1	2	1
1	44	14	18	1	4	2	1	2		1		3		2	1	1		1		2	1	1	1	2	2	1			1	1	1	1	1	1	2	2			2	1	2		1	2	2	1	1	2	1
4	10	1	19	2	2	2	2	1		1		3		5	1	1		1	1		1	1	4	1		1	1		1	1	3	1	1	2	1	1			2	2	2	2	2	2	1	1	1	2	1
2	77	9	19	2	1	2	1	1		1		1		6	2	1		1	2		1	1	1	1		2	2	1 MONTH	1	1	3	1	1	1	1	1			2	1	1	2	1	2	1	1	1	2	1
2	63	8	19	1	2	2	1	5		1		3		4	1	1		1	1		1	1	4	1		1	1		1	1	3	1	1	1	1	1			2	1	1	2	1	2	1	1	1	2	1
4	14	1	17	1	2	2	1	1		1		3		3	1	1		1		1	1	1	1	2	2	1			1	2			2	2	2	2			2	2	2	2	2	2	1	1	1	2	1
4	81	9	19	1	1	2	2	1		1		3		6	2	1		1	2		1	1	4	1		1	1		1	1	1	1	1	1	1	1			2	1	1	2	1	2	1	2	1	2	1
2	50	2	15	1	4	2	1	3		1		1		1	1	1		1	1		1	1	1	1		1	1		1	1	1	1	1	1	1	1			1	1	1	1	1	1	2	2			2
4	5	10	18	1	2	2	1	1		1		3		5	1	2	1	1	2		1	1	4	1		1	1		1	1	3	1	1	2	1	1			2	1	1	2	1	1	1	1	1	2	1
5	7	5	18	1	2	2	1	3		1		3		4	1	1		2	1		1	1	1	1		1	2		1	2			2	2	2	2			1	1	1	1	2	2	1	1	1	2	1
2	7	5	19	1	1	2	1	1		1		1		3	1	1		1	1		1	1	1	1		1	1		1	1	1	2	2	2	2	2			1	1	1	1	2	2	1	1	1	2	1
5	1	10	19	1	3	2	2	2		1		3		1	2	2	1	1	2		1	1	4	1		1	1		1	1	3	1	1	2	1	1			2	1	1	2	1	1	1	2	1	2	1
5	76	9	19	1	1	2	2	1		1		3		4	2	1		1	2		1	1	1	1		1	1		1	1	3	1	1	1	1	1			2	1	1	2	1	2	1	1	1	2	1
4	79	9	17	1	2	2	1	1		1		3		1	1	1		1	2		1	1	4	1		1	2		1	2			2	2	2	2			2	1	1	2	1	2	1	1	1	2	1
5	10	1	18	2	1	2	1	1		1		3		6	1	1		1	1		1	1	1	1		1	1		1	2		2	2	2	2	2			2	2	2	2	2	2	1	1	1	2	1
3	58	7	19	2	2	2	2	2		1		3		1	1	1		1		2	1	1	1	2	1	1			1	2		2	2	2	2	2			1	1	1	2	1	1	2	1			2
6	1	10	19	2	1	2	1	1		1		3		2	2	1		1	1		1	1	4	1		1	1		1	1	3	1	1	2	1	1			2	1	1	2	1	1	1	2	1	2	1
2	2	1	18	2	1	2	1	1		1	PEASANT	3		2	2	1		1	1		1	1	1	1		1	1		1	2			2	2	2	2			2	2	2	2	2	2	1	1	1	2	1
4	22	1	19	1	2	2	2	1		1	PEASANT	3		4	1	1		1	1		1	1	4	1		1	1		1	1	1	1	1	1	1	1			2	2	1	1	1	2	1	1	1	2	1
5	26	5	19	2	1	2	2	1		1		3		5	1	1		1	1		1	1	4	1		1	1		1	1	1	1	1	2	1	1			1	1	1	1	1	1	1	2	1	2	1
2	67	8	19	1	2	2	1	1		1		3		5	1	1		1	1		1	1	4	1		1	1		1	2			2	2	2	2			2	1	1	2	2	2	1	1	2		2
5	19	1	17	1	2	2	1	1		1		3		2	1	1		2		1	1	1	1	2	2	1			1	2			2	2	2	2			2	1	1	2	1	2	1	1	1	2	1
1	13	1	19	2	1	2	1	1		1		3		3	2	2	1	1	1		1	1	1	1		1	1		1	1	1		1	1	1	1			2	1	1	1	1	1	1	1	1	2	1
5	73	11	19	2	1	2	1	1		1		3		5	1	1		1	1		1	1	4	1		1	1		1	1	3	1	1	1	1	1			2	1	1	2	1	1	1	1	1	2	1
4	75	10	16	1	1	2	1	1		1		3		3	1	1		1	2		1	1	4	1		1	1		1	1	3	1	1	2	1	1			2	1	1	2	1	1	1	1	1	2	1
5	64	8	19	2	2	2	1	1		1		3		6	1	1		1		1	1	1	4	2	2	1			1	2			2	2	2	2			2	2	2	2	2	2	2	1			2
2	70	10	19	2	1	2	2	5		1		2		4	1	2		1	2		1	1	4	1		1	1		1	1	3	1	1	2	1	1			2	1	1	2	1	1	1	1	1	2	1
5	25	5	18	2	3	2	1	1		1		3		4	1	1		2	1		1	1	4	1		1	1		1	2			2	2	2	2			1	1	1	1	1	1	1	1	1	2	1
1	72	11	18	1	2	2	2	1		1		3		3	1	1		1	1		1	1	4	1		1	1		1	1	3	1	1	1	1	1			2	1	1	2	1	1	1	1	1	2	1
1	8	5	18	2	1	2	1	1		1		3		2	2	1		1	1		1	1	4	1		1	1		1	1	1	1	2	2	1	1			1	1	1	1	1	1	1	1	1	2	1
3	6	5	19	2	1	2	2	5		1		3		4	1	1		2	1	1	1	1	1	1		1	1		1	2			2	2	2	2			1	1	1	1	1	1	1	1	1	2	1
2	9	5	18	2	1	2	2	1		1		3		3	1	2	1	1	1		1	2	4	1		2	2		1	1	3	1	2	1	1	1			1	1	1	1	1	1	1	1	1	2	1
3	5	10	19	2	1	2	2	1		1		3		2	1	2		1	2		1	1	4	1		1	1		1	1	3	1	1	2	1	1			2	1	1	2	1	1	1	1	1	2	1
3	32	3	18	1	1	2	1	1		2		3		1	2	1		1	2		1	1	1	1		1	1		1	1	1	1	2	2	2	1			1	1	1	1	1	1	1	1	1	2	1
3	55	10	19	2	1	2	2	1		1		3		1	2	2		1	2		1	1	1	1		1	1		1	1	3	1	1	2	1	1			2	1	1	2	1	1	1	2	1	2	1
5	23	1	17	1	2	2	2	1		1		1		1	2	1		1	1		1	1	1	1		1	1		1	2			2	2	2	2			1	1	1	1	1	1	1	1	1	2	1
4	44	14	19	2	3	2	1	1		1		3		6	1	1		2	2		1	1	1	2	1	1			1	2			2	2	2	2			2	1	2	1	2	2	1	1	1	2	1
5	2	1	19	1	2	2	1	1		1		3		2	1	1		1		2	1	1	1	2	2	1			1	2			2	2	2	2			2	2	2	2	2	2	1	1	1	2	1
2	51	2	18	2	2	2	1	3		1		3		3	2	1		1	1		1	1	1	1		1	2		1	2			2	2	2	2			2	2	2	2	2	2	1	1	2		2
1	52	2	17	1	5	2	1	3		1		3		2	2	1		1		2	2			2	2	1			1	2			2	2	2	2			2	2	2	2	2	2	1	1	1	2	1
4	1	10	19	1	1	2	2	1		1		3		4	1	2	1	1	2		1	1	4	1		1	1		1	1	3	1	1	2	1	1			2	1	1	2	1	1	1	2	2		1
2	40	14	18	1	2	2	2	1		1		3		3	2	1		1	1		1	1	4	1		1	1		1	2		2	2	2	2	2			1	1	1	1	1	1	1	1	1	2	1
2	46	14	16	1	2	2	1	3		1		3		6	1	1		1	1		1	1	4	1		1	1		1	2		1	1	1	1	1			1		1		1	1	1	2	1	1	1
5	54	14	18	1	2	2	1	1		1		3		6	1	1		1	2		1	1	1	1		1	1		1	1	1		2	1	2	1			1		1		1		1	1	1	2	1
5	27	5	19	1	2	2	1	3		1		3		5	1	1		1	1		1	1	4	1		1	1		1	2			2	2	2	2			2	1	1	1	1	1	1	1	1	2	1
3	12	1	16	1	1	2	1	1		1		3		3	1	1		1	1		1	1	4	1		2	2		2				2	2	2	2			1	1	1	1	1	1	1	2	1	2	1
4	48	2	17	1	4	2	1	3		1		3		4	1	1		1	1		1	1	1	1		1	1		1	1	3	1	2	1	1	1			1	1	1	1	1	1	1	1	1	2	1
5	18	1	19	1	2	2	1	1		1		3		4	1	1		1	1		1	1	1	1		1	1		1	1	1	1	1	1	1	1			2	1	1	2	1	2	1	1	1	2	1
4	66	8	19	2	1	2	1	1		1		3		2	2	1		1		1	1	1	4	2	2	1	1		1	2			2	2	2	2			2	2	2	2	2	2	1	1	1	2	1
1	58	7	19	1	1	2	1	1		1		3		2	1	1		1	1		1	1	4	1		1	1		1	1	3	1	1	1	1	1			1	1	1	1	1	1	2	1			1
5	79	9	18	1	2	2	2	1		1		3		6	1	1		1	1		1	1	4	1		1	1		1	1	3	1	1	1	1	1			2	1	1	2	1	2	1	2	1	2	1
1	68	1	19	1	1	2	2	1		1		3		1	1	1		1	1		1	1	1	1		1	1		1	2			2	2	2	2			2	1	1	2	2	2	1	1	1	2	1
5	14	5	19	2	1	2	1	1		1		3		4	1	1		1	1		1	1	4	1		1	1		1	1	1		2	2	1	1			1	1	1	1	1	1	1	1	1	2	1
1	37	6	17	1	1	2	1	4		1		3		3	1	1		1	2		1	1	1	2	2	1			1	2			2	2	2	2			2	1	2	2	1	2	1	1	1	2	1
1	21	1	19	2	2	2	1	1		1	PEASANT	3		5	2	1		1	1		1	2	4	1		1	1		1	2			2	2	2	2			1	1	1	1	1	1	1	1	1	2	1
4	56	7	19	1	2	2	1	2		1		3		2	2	1		1	1		1	1	4	1		1	1		1	1	3	1	2	2	1	1				1	1	2	1	1	2	1	1	2	1
4	31	1	19	2	1	2	1	3		1		3		6	2	1		1		1	1	1	1	2	1	1	1		1	1	1	1	1	1	1	1			2	1	1	2	1	2	1	1	1	2	1
1	6	5	19	2	1	2	1	1		1		3		2	1	1		1		2	1	1	1	2	2	1			1	1	1	1	2	2	1	1			2	1	1	2	1	2	1	2	2		2
2	11	1	18	2	1	2	1	1		1		3		6	1	1		1	1		1	1	1	1		1	1		1	2			2	2	2	2			1	1	1	1	1	1	1	1	1	2	1
2	64	8	19	1	1	2	2	1		2		3		4	1	1		2	2		1	1	1	1		1	1		1	2			2	2	2	2			2	1	1	2	1	2	1	1	1	2	1
2	76	9	19	1	5	2	2	1		1		3		6	2	1		1	2		1	2	4	2	2	1			1	2			2	2	2	2			2	1	1		1		1	1	1	2	1
3	15	5	18	1	1	2	1	1		1		3		6	2	1		2	1		1	1	4	1		1	2		1	2			2	2	2	2			1	1	1	1	1	1	1	1	1	2	1
2	26	5	19	1	4	2	2	1		2		3		3	1	1		1	1		1	1	4	1		1	1		1	1	1	1	2	2	1	1			1	1	1	1	1		1	1	1	2	1
3	10	1	18	1	2	2	1	1		1		3		6	1	1		1	1		1	1	1	1		1	2		1	1	3	1	1	1	1	1				1	1	2	1	1	1	1	1	2	1
4	41	14	19	2	2	2	1	1		1		3		4	2			1	1		1	1	1	1		1	1		1	2			2	2	2	2			1	1	2	1	1	2	1	1	1	2	1
4	13	1	19	2	2	2	2	1		1		3		1	1	1		1	1		1	1	4	1		1	2		1	2			2	2	2	2			1	1	1	1	1	2	1	2	1	2	1
3	31	1	18	1	1	2	1	1		1		3		2	1	1		1	1		1	1	1	1		1	1		1	2			2	2	2	2			2	1	1	2	1	2	1	1	1	2	1
2	14	1	17	2	2	2	1	3		1		3		3	1	1		1		1	1	1	1	2	2	1	1		1	1	1	1	1	1	1	1			1	1	1	2	1	2	1	1	1	2	1
5	24	5	19	2	2	2	2	1		1		3		3	1	1		1	1		1	1	4	1		1	1		1	1	1		2	2	1	1			2	1	1				1	2	1	2	1
4	26	5	19	1	2	2	2	1		1		3		4	1	1		1	1		1	1	4	1		1	1		1	1	1	1	2	2	1	1			2	1	1	1	1	1	1	1	1	2	1
1	10	1	19	2	1	2	1	1		1		3		3	2	1		1	1		1	1	4	1		1	1		1	2		2	2	2	2	2			2	2	2	2	2	2	1	1	1	2	1
4	35	3	18	1	2	2	2	1		2		3		2	2	1		1	2		1	1	4	1		1	1		1	2			2	2	2	2			1	1	1	1	1	1	1	1	1	2	1
2	16	1	17	1	1	2	1	1		2		3		6	2	1		2	1		1	1	4	1		1	2		1	1	1	1	1	1	1	1			1	1	1	2	1	1	1	1	1	2	1
2	65	8	18	1	1	2	1	1		1		3		6	2	1		1	1		1	1	4	1		1	1		1	1	1	1	1	1	1	1			2	1	1	2	1	1	1	1	1	2	1
5	15	5	19	1	2	2	2	1		1		3		3	1	1		2	1		1	1	4	1		1	1		1	2			2	2	2	2			2	2	1	1	1	1	1	1	1	2	1
4	67	8	18	1	2	2	1	1		1		3		6	1	1		2	1		1	1	4	1		1	2		1	2			2	2	2	2			2	2	2	2	2	2	1	1	1	2	1
1	41	14	18	1	1	2	1	1		1		3		5	2			1	1		1	1	1	1		1	1		1	2			2	2	2	2			2	2	2	1	1	2	1	2	1	1	2
3	63	8	19	2	2	2	1	1		1		3		2	1	1		1	1		1	1	4	1		1	1		1	2			2	2	2	2			2	1	1	2	1	2	1	1	1	2	1
3	73	11	18	1	2	2	1	4		1		3		6	2	1		1	1		1	1	4	1		1	1		1	1	3	1	1	1	1	1			2	1	1	2	1	1	1	1	1	2	1
2	3	1	19	2	2	2	1	4		1		3		1	1	1		1	1		1	1	1	1		1	1		1	1	3	1	1	1	1	2			1	1	1	2	1	1	1	1	1	2	1
4	50	2	16	1	2	2	1	3		1		3		1	1	1		1	1		1	1	1	1		1	1		1	1	3	2	2	2	2	2			2	2	2	2	2	2	1	1	1	2	2
3	82	10	18	1	5	2	2	1		1		3		6	1	1		1	2		1	1	4	1		1	1		1	1	3	1	1	2	1	1			2	1	1	2	1	1	1	1	1	2	1
4	4	1	19	1	1	2	1	1		1	PEASANT	3		4	2	1		1	1		1	1	4	1		1	1		1	2		2	2	2	2	2			2	2	2	2	2	2	1	1	1	2	1
2	6	5	19	2	2	2	1	1		1	PEASANT	3		3	2	1		1	1		1	1	1	2	1	1			1	2			2	2	2	2			2	1	1	2	1	2	1	2	1	2	1
3	29	5	19	1	5	2	2	1		1		3		1	1	1		1	1		1	1	4	1		1	1		1	2			2	2	2	2			2	1	1	1	1	1	1	2	1	2	1
4	29	5	19	2	1	2	2	1		1		3		2	2	1		1	1		1	1	4	1		1	1		1	2			2	2	2	2			2	1	1	1	1	1	1	1	1	2	1
3	80	9	17	1	2	2	1		MUTORO	1		3		2	1	1		1	2		1	1	1	1		1	1		1	2			2	2	2	2			2	1	1	2	1	2	1	1	1	2	1
4	64	8	19	2	1	2	1	1		1		3		2	2	1		1	1		1	1	4	2	2	1			1	2			2	2	2	2			2	2	2	2	1	2	1	1	1	2	1
3	64	8	19	1	4	2	1	1		1		3		6	1	1		1	1		1	1	1	1		2	2		1	2			2	2	2	2			2	1	2	2	1	2	1	1	1	2	1
2	30	1	19	2	2	2	1	1		1	PEASANT	3		1	2	2	1	2	1		1	1	1	1		1	1		1	2			2	2	2	2			2	1	1	2	2	2	1	1	1	2	2
3	66	8	18	1	2	2	1	1		1		3		1	1	1		1	1		1	1	4	1		2	2		2				2	2	2	2			2	1	1	2	1	2	1	1	1	2	1
3	11	1	16	1	2	2	1	1		1	PEASANT	3		1	1	1		1	2		1	1	4	1		2	2		1	2			2	2	2	2			2	1	1	2	2	2	1	1	1	2	1
1	9	5	18	1	1	2	1	1		1		3		1	2	1		2	1		1	1	1	1		1	1		1	2			2	2	2	2			1	1		1	1	1	1	1	1	2	1
4	59	7	18	1	2	2	1	3		1		3		1	1	1		1	1		1	1	4	1		1	1		1	1	1	1	1	1	1	1			1	1	1	1	1	1	1	1	1	2	1
3	65	8	18	1	2	2	1	1		1		1		1	2	1		2	1		1	1	1	1		1	1		1	2			2	2	2	2			2	2	2	2	2	2	1	1	1	2	2
2	80	9	19	1	2	2	1	1		1		3		6	2	1		1	2		1	1	4	1		1	1		1	1	3	1	1	1	1	1			2	1	1	2	1	2	1	1	1	2	1
3	52	2	19	2	2	2	1	3		1		3		2	2	1		1	1		1	1	1	2	2	1			1	1	1	1	1	1	1	1			2	2	2	2	2	2	1	1	1	2	1
1	64	8	19	2	1	2	1	1		1		3		1	2	1		1	1		1	1	1	1		1	1		1	2			2	2	2	2			2	1	1	2	1	2	1	1	1	2	1
1	20	1	19	2	2	2	1	1		1	PEASANT	1		1	2	1		1		2	1	1	1	1		1	1		1	2			2	2	2	2			2	1	1	2	1	2	1	1	1	2	1
4	43	14	17	1	2	2	2	1		1		3		1	2	1		1	2		1	1	1	1		1	1		1	2			2	2	2	2			1	1	1	1	1	2	1	1	1	2	1
5	69	11	18	1	1	2	2	1		1		3		3	1	1		1	1		1	1	4	1		1	1		1	1	3	1	1	1	1	1			2	2	1	2	1	1	2	1	1	2	1
4	51	2	19	2	2	2	1	3		1		1		1	1	2	1	1	1		1	1	1	2	2	1			1	2			2	2	2	2			2	2	2	2	2	2	1	1	1	1	2
4	57	7	19	1	2	2	1	3		1		3		6	1	1		1		1	1	1	4	1		1	1		1	1	1	1	1	1	2	1			1	1	1	1	1		1	1	1	2	1
1	1	10	19	2	3	2	2	1		1		3		2	2	2		1	2		1	1	4	1		1	1		1	1	3	1	1	2	1	1			2	1	1	2	1	1	1	1	1	1	1
2	57	7	18	1	2	2	1	3		1		1		1	2	2		1	1		1	1	1	1		1	2		1	1	3	1	2	1	2	1			1	1	1	1	1	1	1	1	1	2	1
3	21	7	18	1	5	2	1	1		1		3		5	1	1		1		2	1	1	4	2	1	1	1		1	1	3	1	1	1	1	1			1	1	1	2	1	1	2	1		1	1
1	78	9	17	1	1	2	2	1		1		1		3	2		1	1	2		1	2	4	1		1	1		1	2			2	2	2	2			2	1	1	2	1	2	1	1	2		2
2	54	14	16	1	1	2	1	3		1		3		4	2	1		2	1		1	1	1	1		2	2		1	1	1	1	1	2	1	2			1	1	2		1	2	1	1	1	2	1
2	3	7	18	1	2	2	1	1		1		3		4	2	1		1		2	1	1	4	1		1	1		1	1	3	1	2	1	2	2			1	1	1	2	1		1	1	1	2	1
2	55	10	19	2	2	2	1	1		1		3		6	1	2		1	2		1	1	4	1		1	1		1	1	3	1	1	2	1	1			2	1	1	2	1	1	1	2	1	2	1
2	44	14	15	1	5	2	1	3		2		1		4	1	1		1	1		1	2	1	1		1	1		1	1	1	1	2	1	2	2			1	1	1	2	1	2	1	1	1	2	1
4	39	8	19	1	2	2	2	1		2		3		4	1	1		1	2		1	1	1	1		1	1		1	2			2	2	2	2			1	1	1	1	1	1	1	1	1	2	1
1	77	9	19	2	2	2	1	1		1		3		5	1			1	2		1	1	4	1		1	1		1	1	3	1	1	1	1	1			2	1	1	2	1	2	1	2	1	2	1
2	45	10	15	1	1	2	1	1		1		1		3	1	1		1	2		1	1	4	1		1	1		1	1	3	1	1	2	1	1			2	1	1	2	1	1	1	1	1	2	1
4	23	1	18	1	2	2	1	3		1		3		2	2	1		1	1	1	1	1	1	1		1	2		1	1	1	1	1	1	1	1			2	1	1	2	1	1	1	1	1	2	1
5	48	2	18	2	2	2	1	3		1		3		5	2	1		1	1		1	1	1	2	2	1			1	1	1	1	1	1	1	1			2	2	2	2	2	2	1	1	1	2	1
1	66	8	16	1	4	2	1	1		1		3		5	1	1		1		3	1	1	1	2	2	1			1	1	1	1	1	1	1	1			2	1	1	2	2	2	1	1	1	2	1
2	60	7	18	1	2	2	1	1		1		3		6	2	1		1	1		1	1	4	1		1	1		1	2		2	2	2	2	2			1	1	1	1	1	1	1	1	1	2	1
4	7	5	18	1	2	2	1	3		1		3		4	2	1		1	1		1	1	4	1		1	1		1	1	1	1	2	1	1	2			1	1	1	1	2	2	1	1	1	1	1
1	45	10	18	1	5	2	1	1		1		3		6	1	2	1	2		1	1	1	4	2	1	1	1		1	1	1	1	1	2	1	1			2	1	1	2	1	1	1	1	1	2	1
2	79	9	19	1	1	2	1		MUTORO	1		3		6	2	1		1	2		1	1	4	2	1	1	1		1	1	3	1	1	1	1	1			2	1	1	2	1	2	1	1	1	2	1
4	9	5	17	1	1	2	2	1		1		3		2	1	1		1	1		1	1	4	1		1	1		1	1	1	1	2	2	1	1			1	1	1	1	1	1	1	1	1	2	1
1	25	5	19	1	2	2	2	1		2		3		4	2	1		1	1		1	1	4	1		1	1		1	1	1	1	2	1	1	1			1	1	1	1	1	1	1	1	1	2	1
2	41	14	17	1	1	2	1	1		2		1		2	1	1		1	2		1	1	4	1		1	2		1	2			2	2	2	2			1	1		1	1	2	1	1	1	2	1
2	13	1	18	2	1	2	1	1		1		3		1	1	1		1	1		1	1	1	2	2	1			2				2	2	2	2			2	1	1	2	1	2	1	1	1	2	2
4	11	1	17	1	1	2	1	1		1	PEASANT	3		6	2	1		1	1		1	1	4	1		1	1		1	1	1	1	1	1	1	1			1	1	1	2	1	1	1	2	1		1
4	49	2	19	2	5	2	1	1		1		2		4	1	1		1	1		1	1	4	1		1	2		1	2			2	2	2	2			2	2	2	2	2	2	1	2	1	1	2
3	49	2	17	1	2	2	1	3		1		3		5	1	1		1	1		1		4	2	2	1			1	1	1		1	1	1	1			2	2	2	2	2	2	1	1	1	2	1
4	52	2	19	1	2	2	1	3		1		3		6	2			1	1		1	1	4	1		1	1		1	1	1	1	1	1	1	1			2	2	2	2	2	2	1	1	1	2	1
2	43	14	18	2	2	2	2			1		3		5	2	1		1		1	1	1	1	2	1	1			1	2			2	2	2	2			2	1	1	1	1	2	1	1	1	2	1
1	63	8	18	1	2	2	2	1		1		3		3	2	1		2	1		1	1	1	1		1	2		1	2			2	2	2	2			2	1	1	2	1	2	1	1	1	2	1
3	40	14	16	1	1	2	1	1		1		3		6	1	1		1	1		1	1	4	1		2	2		1	2			2	2	2	2			1	1	2	2	1	1	1	1	1	2	1
4	62	7	18	2	4	2	1	1		1		1		2	2	1		1	1		1	1	4	1		1	1		1	2			2	2	2	2			1	1	1	1	1	1	1	1	1	2	1
2	79	9	19	2	1	2	1	1		1		3		2	2	1		1		2	1	1	4	2	1	1			1	2			2	2	2	2			2	1	1	2	1	2	1	1	1	2	1
4	34	6	18	1	2	2	1	1		2		1		3	1	1		1	1		1	1	1	2	1	1			1	2			2	2	2	2			1	1	1	1	1	1	1	1	2	1	1
4	53	2	19	2	2	2	1	3		1		3		3	1	1		1	1		2			2	2	1			1	2			2	2	2	2			2	2	2	2	2	2	2	1			2
5	36	6	16	1	1	2	1	1		2		3		2	1	1		1	2	1	1	1	4	1		1	1		1	2			2	2	2	2			2	1	1	1	1	2	1	1	1	2	1
3	14	1	16	1	2	2	1	3		1		3		3	1	1		1		1	1	1	1	2	2		1		1	1	1	1	1	1	1	1			1	1	1	2	1	2	1	1	1	2	1
2	8	5	19	1	1	2	2	1		1		3		3	1	1		1	1		1	1	1	1		1	1		1	2			2	2	2	2			2	1	1	1	1	1	1	1	1	2	1
2	29	5	19	2	1	2	1	1		1		3		3	2	1		1	1		1	1	4	1		1	1		1	1	1		2	2	1	1			2	1	1	1	1	1	1	1	1	2	1
5	40	14	17	1	1	2	2	1		1		3		1	1	1		1	2		1	1	4	1		1	1		1	2			2	2	2	2			2	2	1	1	1	2	1	1	1	2	1
1	51	2	19	1	2	2	1	3		2		3		6	2	1		1	1		1	1	1	2	2	1			1	1	1		1	1	1	1			2	2	2	2	2	2	1	1	2		1
4	55	10	19	1	2	2	1	1		1		1		3	2	2	2	1	2		1	1	1	1		1	1		1	1	3	1	1	2	1	1			2	1	2	2	1	1	1	2	1	2	1
4	17	1	19	1	2	2	2	1		1	PEASANT	3		2	2	1		1	1		1	1	4	1	1	2	1		2	2			2	2	2	2			1	1	1	2	2	2	1	1	1	2	1
3	28	5	19	2	4	2	1	1		1		3		3	2	1		2	1		1	1	4	1		1	1		1	2			2	2	2	2			2	1	1	1	1	1	1	1	1	2	1
2	2	1	19	2	3	2	1	1		1		3		1	1	1		1	1		1	1	4	1		1	2		1	2			2	2	2	2			2	2	2	2	2	2	1	1	1	2	1
2	49	1	16	2	2	2	1	3		1		1		6	2	1		1	2		1	1	4	2	2	1			1	1	1		1	1	1	2			2	2	2	2	2	2	2	1	2	2	1
3	17	1	17	1	1	2	1	1		1	PEASANT	3		4	2	1		2	1		1	1	4	1		1	2		1	1	1	1	1	1	1	1			1	1	1	2	2	2	1	1	1	2	1
5	79	9	19	2	2	2	1	1		1		3		3	2	1		1		2	1	1	4	2	2	1	1		1	1	3	1	1	1	1	1			2	1	1	2	1	2	1	1	1	2	1
2	62	7	19	1	4	2	2	4		1		3		2	2	1		2		3	2			2	2	1			1	2			2	2	2	2			1	1	1	2	1		2	1			1
1	38	6	19	1	2	2	2	1		2		3		6	1	1		1	1		1	1	1	1		1	2		1	2			2	2	2	2			1	1	1	1	1	1	1	2	1	2	1
1	5	10	19	2	2	2	1	1		1		1		6	1	2		1	2		1	1	4	1		1	1		1	1	3	1	1	2	1	1			2	1	1	2	1	1	1	2	1	2	1
3	20	1	18	2	2	2	1	3		1		3		1	1	1		1		1	1	1	4	2	2				1	2			2	2	2	2			2	1	1	2	1	2	1	1	1	2	1
3	27	5	18	2	2	2	1	1		1	PEASANT	3		4	2	1		1	2		1	1	4	1		1	1		1	1	1	1	2	2	1	1			2	1	1	1	1	1	1	1	1	1	1
5	66	8	17	1	2	2	1	1		1		3		2	1	1		1	1		1	1	4	1		1	1		1	2			2	2	2	2			2	1	1	2	1	2	1	1	1	2	1
4	54	14	19	1	2	2	2	1		1		3		6	1	1		1	2		1	1	4	1		1	1		1	2			2	2	2	2			2	1	1	2	1	1	1	1	1	2	1
5	39	6	19	1	2	2	2	1		2		3		2	2	1		1	2		1	1	4	1	2	1			1	1	1	1	2	2	2	1			1	1	1	1	1	1	1	1	1	2	1
2	24	5	19	2	2	2	1	1		1		3		5	2	1		1	1		1	1	4	1		1	2		1	1	1	2	2	2	2	2			1	1	1	1	1	2	1	2	1	1	1
4	15	5	19	2	1	2	2	1		1		3		1	2	1		1	1		1	1	4	1		1	1		1	2			2	2	2	2			2	1	1	1	1	1	1	1	1	2	1
3	22	1	19	1	1	2	1	1		1	PEASANT	3		2	1	1		2	1		1	1	1	1		1	1		1	2			2	2	2	2			1	2	1	1	1	1	1	1	1	2	1
2	48	2	18	1	2	2	2	5		1		3		6	2	1		1	1		1	1	4	1		1	2		1	1	1	1	1	2	1	1			2	1	1	1	1	1	2	2	1	2	1
2	22	1	19	1	1	2	2	1		1	PEASANT	3		2	2	1		1	1		1	1	4	1		1	1		1	1	1	1	1	1	1	1			1	1	1	1	1	1	1	1	1	2	1
4	46	14	19	2	1	2	1	1		1		3		1	2	1		1	1		1	1	1	1		1	1		1	2			2	2	2	2			1	1	1	1	1	2	1	2	1	2	1
5	20	1	19	2	1	2	1	4		1	PEASANT	1		3	1	1		1		1	1	2	1	1		1	1		1	2			2	2	2	2			2	1	1	2	2	2	1	1	1	2	1
2	28	1	17	1	1	2	1	3		1	PEASANT	2		2	1	1		1		1	1	1	1	2	2	1			1	2			2	2	2	2			2	1	1	2	1	2	1	1	1		1
4	40	14	17	1	1	2	1	1		1		3		1	1	1		1	2		1	1	1	1		1	1		2				2	2	2	2			2	2		2	2	2	1	1	1	2	2
5	55	10	18	2	2	2	1	1		1		3		6	2	2		1	2		1	1	4	1		1	1		1	1	3		1	2	1	1			2	1	1	2	1	1	1	1	1	2	1
1	30	1	19	1	1	2	1	1		1	PEASANT	3		4	1	1		1	1		1	1	1	1		1	1		1	2			2	2	2	2			2	1	1	2	1	2	1	1	1	2	1
3	56	7	17	1	1	2	1	1		1		3		4	1	1		1		2	1	1	4	1		1	1		1	1	3	1	1	1	1	1			2	1	1	2	1	1	1	1	1	1	1
2	59	7	19	2	2	2	1	3		1		3		4	1	1		1		2	1	1	1	2	2	1			1	2		2	2	2	2	2			2		1	2	1	1	1	1	1	2	1
2	20	1	18	2	1	2	1	4		1	PEASANT	3		2	2	1		1		2	1	2	1	2	2	1			1	2			2	2	2	2			1	1	1	2	1	2	1	1	1	1	1
4	28	5	19	1	1	2	2	1		2		3		5	2	1		1	1		1	1	4	1		2	2		1	1	1	1	2	2	1	1			2	2	1	1	1	1	1	1	1	2	1
5	5	10	19	2	1	2	2	5		1		3		6	2	2	2	1	2		1	1	4	2	1	1			1	1	1	1	1	2	1	1			2	1	1	2	1	1	2	2			1
3	23	1	19	2	1	2	1	3		1		3		3	1	1		1		1	1	1	1	2	2	1			1	2			2	2	2	2			2	2	2	2	2	2	1	1	1	2	1
2	66	8	19	1	1	2	1	1		1		3		2	1	1		1	1		1	1	4	1		1	1		1	2			2	2	2	2			2	2	2	2	2	2	1	1	1	2	1
3	36	6	18	1	2	2	1	1		2		3		2	2	1		2	2		1	1	1	1		1	1		1	2			2	2	2	2			1	1	1	1	1	2	1	1	1	2	1
3	8	5	19	2	3	2	2	1		1		3		4	2	1		1	1		1	1	4	1		1	1		1	1	1	1	2	2	1	1			2	1	1	1	1	1	1	2	1	2	1
3	78	9	19	1	1	2	1	1		1		3		2	1	1		1	2		1	1	4	1		1	1		1	1	3	1	1	1	1	1			2	1	1	2	1	1	1	1	1	2	1
1	14	1	18	1	1	2	1	4		1	PEASANT	3		1	1	1		2		1	1	1	1	2	2		1		1	1	1	1	1	1	1	1			1	1	1	2	1	2	1	1	1	2	1
2	58	7	17	1	1	2	1	2		1		1		6	1	1		1	1		1	1	4	1		1	1		1	1	1		2	2	2	2			2	1	1	1	1	1	1	1	1	2	1
1	82	10	19	2	1	2	1	1		1		3		2	1	2	2	1	2		1	1	4	1		1	1		1	1	3	1	1	2	1	1			2	1	1	2	1	1	1	1	1	2	1
1	55	10	18	1	2	2	2	1		1		3		4	1	2	1	2	2		1	1	4	1		1	1		1	1	3	1	1	2	1	1			2	1	1	2	1	1	1	1	1	2	1
5	81	9	19	1	2	2	1	6	ACHOLI	1		3		1	2	1		1	2		1	1	4	1		1	1		1	2			2	2	2	2			2	1	1	2	1	2	1	2	1	2	1
5	31	1	18	1	1	2	1	3		1		1		2	1	1		1		2	1	1	1	2	2	1	1		1	2			2	2	2	2			2	1	1	2	1	2	1	1	1	2	1
1	27	5	19	2	2	2	1	1		1	PEASANT	3		5	1	1		1	2		1	1	4	1		1	1		1	1	3	1	2	2	1	1			2	1	1	1	1	1	1	2	1	2	1
2	10	1	18	2	1	2	1	1		1		3		4	1	1		1	2		1	1	1	1		1	1		1	1	1	2	2	2	2	2			2	2	2	2	2	2	1	1	1	2	1
1	19	1	17	1	2	2	1	4		1	PEASANT	3		2	1	1		1	1		1	2	1	1		1	2		1	2			2	2	2	2			1	1	1	1	1	1	1	1	1	2	1
1	61	7	19	1	1	2	2	1		2		1		2	2	1		1	1		1	1	4	1		1	1		1	2		2	2	2	2	2			1	1	1	1	1	1	1	1	1	2	1
1	26	5	17	1	4	2	1	1		1	PEASANT	3		2	2	1		1	1		1	1	1	1		1	1		1	2			2	2	2	2			2	1	1	1	1	2	1	1	1	2	1
3	9	5	17	1	1	2	1	1		1		3		5	2	1		2	1		1	1	1	1		1	1		2	2			2	2	2	2			1	1	1	1	1	1	1	1	1	2	1
4	30	1	18	2	2	2	1	3		1	PEASANT	3		5	2	1		1	1		1	1	1	1		1	2		1	1	1	1	1	1	1	2			2	1	1	2	1	2	1	1	1	2	1
3	81	9	19	1	2	2	1	1		1		3		6	1	1		2		2	1	1	4	2	2	1	1		1	1	1	1	1	1	1	1			2	1	1	2	1	2	1	1	1	2	1
1	81	8	18	2	2	2	1	1		1		3		5	1	1		1	2		1	1	1	1		1	2		1	2			2	2	2	2			2	1	2	2	1	2	1	1	1	2	1
1	65	8	19	2	1	2	1	3		1		3		3	1	1		1		2	1	1	1	2	2	1			1	2			2	2	2	2			2	1	2	2	1	2	2	1			1
1	54	14	19	2	1	2	1	1		1		3		2	2	1		2	2		1	1	1	1		1	2		1	2			2	2	2	2			1	1	1	1	1	1	1	1	1	2	1
1	56	7	19	1	2	2	2	2		1		3		1	2	1		1		2	1	1	1	2	1	1			1	1	3	1	2	1	2	2			1	1	1	1	1	1	2	2	1		1
3	53	2	19	1	2	2	1	3		1		1		6	1	1		1	1		1	1	1	1		1	2		1	1	1		1	1	1	1			1	1	1	1	1	1	1	1	1	2	2
5	35	5	19	2	2	2	1	2		1		3		2	1	1		1		2	1	1	4	2	1	1	1		1	1	3	1	1	1	1	1			1	1	1	1	1	1	2	1		1	1
1	49	2	19	2	2	2	1	3		1		3		6	1	1		1	1		2			2	2	1			1	1	1		1	1	1	1			2	2	2	2	2	2	2	1			2
1	59	7	19	1	1	2	1	1		1		3		2	1	1		1		2	1	1	4	1		1	1		1	1	3	1	1	1	1	1			1	1	1		1	1	2	1	2		1
1	62	7	18	1	4	2	1	3		1		3		3	2	1		1	1		1	1	4	1		1	1		1	2			2	2	2	2			1	1	1	1	1	1	1	1	1	2	1
5	60	7	17	1	2	2	1	1		1		3		1	2	1		1	1		1	1	1	1		1	1		1	2			2	2	2	2			1	1	1	1	1	1	1	1	1	2	1
1	11	1	17	1	1	2	1	1		1		3		1	1	1		1	1		1	1	4	1		2	2		1	1	1	1	1	1	1	1				2	1	2	1	2	1	1	1	2	1
1	50	2	19	2	2	2	1	5		1		3		5	1	1		1	1		1	1	4	1		1	1		1	1	3		1	1	1	1			1	1	1	1	1	1	1	1	1	2	1
2	25	5	17	1	2	2	1	1		1	PEASANT	1		6	2	1		1	1		1	1	4	1		2	2		1	2			2	2	2	2			1	1	1	1	1	1	1	2	1	2	1
2	69	11	19	2	1	2	1	1		1		3		5	2	1		1	1		1	1	4	1		1	1		1	1	3	1	1	1	1	1			2	1	1	2	1	2	1	1	1	2	1
4	20	1	17	1	1	2	1	4		1	PEASANT	3		5	2	1		1		2	1	1	1	2	2	1			1	2			2	2	2	2			2	2	2	2	2	2	1	1	1	2	1
1	3	1	17	1	2	2	2	1		1		3		1	2	1		1	1		1	1	4	1		1	1		1	2			2	2	2	2			1	1	1	1	2	2	1	1	1	2	1
1	53	2	19	1	2	2	2	3		1		3		5	2	1		1	1		1	1	1	2		1	1		1	1	1		1	1	1	1			1	1	1	1	1	1	1	1	1	2	1
3	54	14	19	1	1	2	1	1		1		2		4	1	1		1	1		1	1	4	1		1	1		1	1	3	1	1	1	1	1			1	1	1	1	1	1	1	1	1	2	1
1	40	14	17	1	1	2	1	1		1		3		4	2	1		2	1		1	1	4	1		1	1		1	2		2	2	2	2	2			2	1	1	1	1	2	1	1	1	2	1
4	68	11	19	1	1	2	1	1		1		1		2	2	1	1	1	1		1	1	4	1		1	1		1	1	3		1	1	1	1			2	1	1	2	1	1	1	1	1	2	1
5	11	1	19	1	1	2	2	1		1	PEASANT	3		6	2	1		1	1		1	1	4	1		1	1		1	2			2	2	2	2			2	1	1	1	1	1	1	1	1	2	1
5	82	10	19	2	2	2	2	1		1		3		4	2	1		1	2		1	1	4	1		1	1		1	1	3	1	1	2	1	2			2	1	1	2	1	1	2	1			1
4	76	9	19	1	4	2	2	1		1		3		5	2	1		2	2		1	1	1	1		2	2	3 WEEKS	1	1	3	1	1	1	1	1			1	1	1	1	1	1	1	2	1	2	1
3	48	2	17	2	2	2	1	3		1		3		3	2	1		1	1		1	1	1	1		1	2		1	1	1		1	1	2	2			1	1	1		1		1	1	1	1	1
1	2	1	19	1	2	2	1	1		1		1		6	2	1		1	1		1	1	4	1		1	2		1	2			2	2	2	2			2	2	2	2	2	2	1	1	1	2	2
3	18	1	18	2	2	2	1	3		1	PEASANT	3		3	1	1		1		2	1	1	1	2	2	1			1	2			2	2	2	2			2	1	1	2	1	2	1	1	1	2	1
3	76	9	16	1	1	2	2	1		1		3		6	1	1		1	2		1	1	4	1		1	2		1	1	3	1	1	1	1	1			2	1	1	2	1	2	1	1	1	2	1
3	2	1	19	2	2	2	1	1		1		3		2	1		1	1	1		1	1	1	1		1	1		1	2			2	2	2	2			2	2	2	2	2	2	1	1		2	1
5	77	9	16	1	1	2	1	1		1		3		4	1	1		1	2		1	1	4	1		1	2		1	2			2	2	2	2			2	1	1	2	1	2	1	1	1	2	1
4	8	5	17	2	2	2	2	1		1	PEASANT	3		6	1	1		1	1		1	1	4	1		1	1		1	1	1	1	2	2	1	1			1	2	1	1	1	1	1	1	1	2	1
4	42	14	18	2	1	2	1	1		1		3		1	2	1	1	1	1		1	1	4	1		1	1		1	2			2	2	2	2			1	1	1	1	1	1	1	1	1	2	1
5	75	10	19	2	2	2	2	1		1		3		4	1	2		1	2		1	1	4	1		1	1		1	1	1	1	1	2	1	1			2	1	1	2	1	1	1	1	1	2	1
[truncated: 45 more columns]
